# Supplementary material for: Data of enzymatic activities of the electron transport chain and ATP synthase complexes in mouse hepatoma cells following exposure to 2,3,7,8-tetrachlorodibenzo-p-dioxin (TCDD)
Source: Data Brief. 2016 May 20;8:93–7. doi: 10.1016/j.dib.2016.05.018 (PMC4887554; doi:10.1016/j.dib.2016.05.018)
Supplement: Supplementary file 1 — Supplementary material [file mmc1.zip]

Archive with 4 entries (4 files):
- coi_disclosure_Dunivin.pdf
- coi_disclosure_LaPres_final.pdf
- coi_disclosure_RIZZO.pdf
- coi_disclosure_Steidemann.pdf
